# Supplementary material for: Zebrafish as an Alternative Vertebrate Model for Investigating Developmental Toxicity—The Triadimefon Example
Source: Int J Mol Sci. 2017 Apr 12;18(4):817. doi: 10.3390/ijms18040817 (PMC5412401; doi:10.3390/ijms18040817)
Supplement: Supplementary file 1 [file ijms-18-00817-s001.zip]

Archive with 6 entries (6 files):
- sup. videos/A1 video.avi
- sup. videos/A2 video.avi
- sup. videos/A3 video.avi
- sup. videos/A4 video.avi
- sup. videos/A5 video.avi
- sup. videos/A6 video.avi
